# Supplementary material for: TNF-α induces Claudin-1 expression in renal tubules in Alport mice
Source: PLoS One. 2022 Mar 10;17(3):e0265081. doi: 10.1371/journal.pone.0265081 (PMC8912176; doi:10.1371/journal.pone.0265081)
Supplement: S1 Data — (XLSX) [file pone.0265081.s010.xlsx]

## Sheet: Fig 1C
		plasma creatinine (mg/dL)
	Weeks old	wild type					Alport mice
	15	0.11	0.14	0.12	0.13	0.14	0.14	0.2	0.27	0.18	0.27	0.18	0.22	0.29
	17	0.11	0.1	0.1	0.1	0.11	0.17	0.32	0.35	0.24	0.27	0.24	0.27	0.33
	19	0.09	0.11	0.13	0.1	0.13	0.25	0.38	0.41	0.28	0.32	0.31	0.32	0.43
	21	0.07	0.08	0.07	0.08	0.1	0.3	0.43	0.71	0.41	0.47	0.4	0.37	0.64

## Sheet: Fig 1D
		BUN (mg/dL)
	Weeks old	wild type					Alport mice
	15	25.2	37.8	34.8	36.6	38.7	43.2	46.5	69.6	38.4	50.1	46.8	60.3	67.5
	17	22.8	31.4	28.4	32.4	30.4	37.8	53	69.2	43	52.4	50.4	55.4	69.6
	19	27	33.4	36.2	37.6	35	52.8	63.6	84.2	53.4	61	56.6	64.6	90
	21	24.8	23.2	22.2	28.3	30.6	77.2	118.2	150	97	102.9	93.9	100.1	145.6

## Sheet: Fig 1E
		Urinary albumin excretion (mg/mg creatinine)
	Weeks old	wild type					Alport mice
	15	<0.0222	0.022535	0.02611	0.057377	0.025478	20.4	26.9	30.4	25.3	28	35.3	25.6	29
	17	0.02649	0.0254	<0.219	0.02555	<0.0250	37.6809	27.9494	41.8605	37.2679	38.0989	44.046	37.8144	45.4744
	19	0.03476	0.03398	0.03261	0.03485	0.02887	44.7526	36.2297	51.6622	43.0326	44.4362	49.2234	48.9348	54.8784
	21	0.02941	0.02804	0.02936	0.04308	0.02394	53.025	37.6835	54	50.8193	49.8276	51.5814	48.525	53.3151

## Sheet: Fig 2A
	plasma creatinine (mg/dL)			BUN (mg/dL)			Urinary albumin excretion (mg/mg creatinine)
	wild type	Alport mice		wild type	Alport mice		wild type	Alport mice
	0.08	0.53		20.6	103.3		0.07	32.07
	0.08	0.44		22.7	86.1		0.04	25.59
	0.1	0.53		25.8	113.8		0.05	28.99
	0.08	0.57		25.7	118.2		0.05	33
	0.08	0.47		26.6	97.3		0.05	34.65

## Sheet: Fig 3A
	Claudin-1 mRNA (Arbitrary unit)
	wild type	Alport mice
	1.13	13.01
	1.13	8.59
	1.07	16.36
	0.81	10.07
	0.87	13.66

## Sheet: Fig 4A
	TNF α mRNA (Arbitrary unit)
	wild type	Alport mice
	1.36	25.5
	0.5	20.01
	0.84	21.9
	0.53	18.03
	1.78	10.5

## Sheet: Fig 4B
	Ccl2 mRNA (Arbitrary unit)
	wild type	Alport mice
	1.2	60.26
	0.63	77.33
	1.08	125.63
	0.73	57.01
	1.36	68.74

## Sheet: Fig 4C
	IFNγ mRNA (Arbitrary unit)
	wild type	Alport mice
	1.63	3.45
	0.35	20.78
	0.88	2.73
	0.4	2.69
	1.74	2.75

## Sheet: Fig 5A
	Albumin (µg/mL)	Claudin-1 mRNA（Arbitrary unit)
	0	1.02188	0.960082	0.973484	0.993939	1.05061
	10	1.09523	1.02188	0.987074	0.993939	0.987074
	100	1.02188	1.04336	1.00085	0.946864	1.04336

## Sheet: Fig 5B
	Albumin (µg/mL)	Claudin-1 protein (Arbitrary unit)
	0	1.17744	0.965213	0.857347
	100	0.552121	0.656967	0.998522

[truncated: 4 more sheets: Fig 6A, Fig 6B, Fig 7A, S2 Fig]
